# Supplementary material for: Decoding first complete chloroplast genome of toothbrush tree (Salvadora persica L.): insight into genome evolution, sequence divergence and phylogenetic relationship within Brassicales
Source: BMC Genomics. 2021 Apr 30;22:312. doi: 10.1186/s12864-021-07626-x (PMC8086069; doi:10.1186/s12864-021-07626-x)
Supplement: Supplementary file 2 — Additional file 2: Table S1. Gene composition in this chloroplast genome. [file 12864_2021_7626_MOESM2_ESM.xlsx]

## Sheet: Sheet1
Table S1. INDEL and SNP anlysis of S. persica cp genome with related speceis
	INDEL	SNP
R. cretica	10	5291
B. nigra	6	1009
A. thaliana	18	5235
C. rubella	26	5624
A. arabicum	16	5402
R. carnosula	18	5312
C. limprichtiana	12	3517
T. hassleriana	352	9935
C. papaya	18	4580
M. oleifera	16	5561
A. tetracantha	30	2257
