# Supplementary material for: Decoding first complete chloroplast genome of toothbrush tree (Salvadora persica L.): insight into genome evolution, sequence divergence and phylogenetic relationship within Brassicales
Source: BMC Genomics. 2021 Apr 30;22:312. doi: 10.1186/s12864-021-07626-x (PMC8086069; doi:10.1186/s12864-021-07626-x)
Supplement: Supplementary file 3 — Additional file 3: Table S2. SNP and Indel analysis of S. persica cp genome with related 11 species. [file 12864_2021_7626_MOESM3_ESM.xlsx]

## Sheet: Sheet1
Table S1. INDEL and SNP anlysis of S. persica cp genome with related speceis
	INDEL	SNP
R. cretica	23310	33039
B. nigra	25101	32710
A. thaliana	26722	32651
C. rubella	25704	32445
A. arabicum	24554	32387
R. carnosula	24887	32228
C. limprichtiana	26466	32133
T. hassleriana	28365	29946
C. papaya	28598	26321
M. oleifera	28948	25069
A. tetracantha	7463	12416
